# Supplementary material for: The Role of the Dopamine System in Post-Stroke Mood Disorders in Newborn Rats
Source: Int J Mol Sci. 2023 Feb 6;24(4):3229. doi: 10.3390/ijms24043229 (PMC9958627; doi:10.3390/ijms24043229)
Supplement: Supplementary file 1 [file ijms-24-03229-s001.zip]

Archive with 1 entries (1 files):
- ijms-2185261-supplementary.pdf
